# Supplementary material for: Yeast One-Hybrid Screening for Transcription Factors of IbbHLH2 in Purple-Fleshed Sweet Potato
Source: Genes (Basel). 2023 May 5;14(5):1042. doi: 10.3390/genes14051042 (PMC10218299; doi:10.3390/genes14051042)
Supplement: Supplementary file 1 [file genes-14-01042-s001.zip]

Archive with 2 entries (2 files):
- Supplemental sequences.pdf
- Supplemental Tables.pdf
